# Supplementary material for: Dependent, Poorer, and More Care-Demanding? An Analysis of the Relationship between Being Dependent, Household Income, and Formal and Informal Care Use in Spain
Source: Int J Environ Res Public Health. 2021 Apr 19;18(8):4339. doi: 10.3390/ijerph18084339 (PMC8073092; doi:10.3390/ijerph18084339)
Supplement: Supplementary file 1 [file ijerph-18-04339-s001.zip]

Archive with 1 entries (1 files):
- ijerph-1143756-supplementary.pdf
